# Supplementary material for: High-Throughput Functional Analysis of CFTR and Other Apically Localized Proteins in iPSC-Derived Human Intestinal Organoids
Source: Cells. 2021 Dec 4;10(12):3419. doi: 10.3390/cells10123419 (PMC8699884; doi:10.3390/cells10123419)
Supplement: Supplementary file 1 [file cells-10-03419-s001.zip]

Archive with 1 entries (1 files):
- cells-1444336-supplementary.pdf
